# Supplementary material for: Feasibility, acceptability, and effectiveness of school-based dance movement psychotherapy for children with emotional and behavioral difficulties
Source: Front Psychol. 2022 Aug 22;13:883334. doi: 10.3389/fpsyg.2022.883334 (PMC9443698; doi:10.3389/fpsyg.2022.883334)
Supplement: Supplementary file 1 [file Table_1.xlsx]

## Sheet: Sheet1
Participant	Age	CORS_Pre	CORS_Post	CORS_3months	CORS_6months	HRQOL_Pre	HRQOL_Post	HRQOL_3months	HRQOL_6months	Sleep_Pre	Sleep_Post	SDQ_Pre	SDQ_Post
1	8	18	40	13	30	34.2	34.7	44.6	31.2	532	547	21	15
2	9	19	37	35	38	27.8	35	25.3	40.3	428	506	4	12
3	9	25	26	27	34	31.7	29.8	32.4	25.4	453	526	5	3
4	8	25	20	32	32	29.9	25	34.6	34.6	MD	524	12	7
5	9	30	35	34	31	25.8	36.1	27.2	23	MD	465	5	5
6	9	27	23	26	30	39.6	27.4	49.6	29.4	568	568	9	6
7	8	21	31	20	9	38.4	23	8.8	5.4	397	461	13	13
8	9	28	29	28	34	31.4	25.9	27.8	39.8	368	446	5	4
9	9	24	28	36	40	26.4	18.8	45	50	498	477	13	11
10	8	11	40	35	36	16.9	16.7	38.8	45	439	410	18	14
11	9	24	30	27	33.2	23.7	32.1	27.9	26.2	434	457	10	8
12	8	18	32	37	40	9	31	27.8	42.8	448	414	9	9
13	10	40	31	28	40	50	50	33.2	50	554	540	3	2
14	9	26	40	37	35.2	39.7	40.1	45.8	49.4	548	543	3	2
15	9	40	40	40	40	42.8	40.1	34.7	41.9	500	493	4	3
16	9	38	40	34	40	28.6	21.2	29	21.2	MD	MD	13	12
